# Supplementary material for: Latent Variable Statistical Methods for Longitudinal Studies of Multi-Dimensional Health and Education Data: A Scoping Review
Source: Eur J Investig Health Psychol Educ. 2025 Aug 28;15(9):173. doi: 10.3390/ejihpe15090173 (PMC12468311; doi:10.3390/ejihpe15090173)
Supplement: Supplementary file 1 [file ejihpe-15-00173-s001.zip]

Archive with 2 entries (2 files):
- ejihpe-3759309-Supplementary S1 updated.pdf
- ejihpe-3759309-Supplementary S2 updated.pdf
